# Supplementary material for: DNA binding analysis of rare variants in homeodomains reveals homeodomain specificity-determining residues
Source: Nat Commun. 2024 Apr 10;15:3110. doi: 10.1038/s41467-024-47396-0 (PMC11006913; doi:10.1038/s41467-024-47396-0)
Supplement: Supplementary file 5 — Supplementary Data 2 [file 41467_2024_47396_MOESM5_ESM.xls]

## Sheet: variants
set	gene	allele	subfamily	canonical	affinity_change	specificity_change	Barrera_affinity_change	Barrera_specificity_change	gnomadAF
round3	HESX1	HESX1-R109Q	PRD	2	reduced	no	NA	NA	0.000113196
round3	HOXB9	HOXB9-R186Q	ANTP/HOXL	2	no change	no	NA	NA	5.66709e-05
round3	HOXC9	HOXC9-R193K	ANTP/HOXL	2	no change	no	NA	NA	3.97722e-06
round2	ISX	ISX-R83Q	PRD	2	reduced	yes	increased	no	0.0424788
round3	NKX2-5	NKX2-5-R139K	ANTP/NKL	2	no change	no	NA	NA	4.48644e-06
round3	CRX	CRX-R41L	PRD	3	reduced	yes	NA	NA	NA
round3	HOXA4	HOXA4-R217L	ANTP/HOXL	3	reduced	yes	NA	NA	5.65951e-05
round3	CRX	CRX-E42D	PRD	4	no change	no	NA	NA	2.78536e-05
round3	HESX1	HESX1-P111T	PRD	4	reduced	no	NA	NA	NA
round3	HOXC10	HOXC10-K271E	ANTP/HOXL	4	no change	yes	NA	NA	7.97143e-06
round3	HOXC9	HOXC9-K195R	ANTP/HOXL	4	no change	no	NA	NA	3.977e-06
round2	ARX	ARX-R332H	PRD	5	reduced	no	reduced	no	NA
round2	ARX	ARX-T333N	PRD	6	reduced	no	no change	yes	NA
round2	PBX4	PBX4-R215Q	TALE	6	reduced	yes	reduced	no	0.000333497
round3	HESX1	HESX1-F115L	PRD	8	reduced	no	NA	NA	3.98051e-06
round3	HOXA2	HOXA2-Y150S	ANTP/HOXL	8	reduced	no	NA	NA	4.12851e-06
round3	PAX4	PAX4-F177V	PRD	8	reduced	yes	NA	NA	7.95361e-06
round3	PAX4	PAX4-F177Y	PRD	8	reduced	yes	NA	NA	NA
round3	ALX4	ALX4-Q225E	PRD	12	reduced	yes	NA	NA	NA
round3	SIX6	SIX6-T139Q	SINE	12	no change	no	NA	NA	NA
round3	ALX1	ALX1-L144R	PRD	13	reduced	no	NA	NA	3.977e-06
round3	ALX1	ALX1-L144V	PRD	13	no change	no	NA	NA	3.977e-06
round3	HOXB4	HOXB4-V174I	ANTP/HOXL	13	no change	no	NA	NA	3.98013e-06
round3	HOXB9	HOXB9-T197M	ANTP/HOXL	13	reduced	no	NA	NA	7.95298e-06
round3	SIX6	SIX6-H141N	SINE	14	no change	no	NA	NA	0.524531
round3	ALX3	ALX3-L168Q	PRD	16	reduced	no	NA	NA	NA
round3	ALX3	ALX3-L168V	PRD	16	reduced	no	NA	NA	3.97807e-06
round2	ARX	ARX-L343Q	PRD	16	reduced	no	reduced	no	NA
round2	PITX2	PITX2-L100Q	PRD	16	no change	no	no change	no	NA
round3	SIX6	SIX6-L143I	SINE	16	reduced	no	NA	NA	NA
round3	SIX6	SIX6-L143M	SINE	16	no change	no	NA	NA	NA
round3	SIX6	SIX6-L143V	SINE	16	reduced	yes	NA	NA	NA
round2	HESX1	HESX1-N125S	PRD	18	no change	no	no change	yes	0.0237598
round3	NKX2-6	NKX2-6-R150C	ANTP/NKL	19	reduced	no	NA	NA	3.18512e-05
round3	MSX2	MSX2-F161Y	ANTP/NKL	20	no change	no	NA	NA	3.97687e-06
round3	NKX2-6	NKX2-6-F151L	ANTP/NKL	20	reduced	no	NA	NA	NA
round3	PROP1	PROP1-F88S	PRD	20	reduced	no	NA	NA	NA
round3	PRRX1	PRRX1-F113S	PRD	20	reduced	no	NA	NA	NA
round2	HOXD13	HOXD13-I297V	ANTP/HOXL	22	no change	no	no change	no	3.9763e-06
round2	HOXD13	HOXD13-N298S	ANTP/HOXL	23	no change	no	no change	no	3.97633e-06
round2	NKX2-5	NKX2-5-R161P	ANTP/NKL	24	no change	no	no change	no	8.68749e-06
round2	PITX2	PITX2-R108H	PRD	24	reduced	yes	no change	yes	NA
round3	VENTX	VENTX-Y115F	ANTP/NKL	25	reduced	yes	NA	NA	4.00657e-06
round2	ARX	ARX-P353L	PRD	26	no change	yes	no change	yes	NA
round2	ARX	ARX-P353R	PRD	26	reduced	no	reduced	no	NA
round3	NKX2-4	NKX2-4-P217L	ANTP/NKL	29	no change	no	NA	NA	8.39187e-06
round3	NKX3-2	NKX3-2-P234S	ANTP/NKL	29	no change	no	NA	NA	3.39351e-05
round2	PITX2	PITX2-T114P	PRD	30	reduced	no	no change	yes	NA
round3	HOXC9	HOXC9-R222W	ANTP/HOXL	31	reduced	no	NA	NA	3.97643e-06
round2	HOXD13	HOXD13-R306W	ANTP/HOXL	31	reduced	yes	no change	yes	NA
round3	PAX4	PAX4-R200K	PRD	31	no change	no	NA	NA	NA
round3	PAX4	PAX4-R200Q	PRD	31	no change	no	NA	NA	NA
round3	PROP1	PROP1-R99H	PRD	31	no change	no	NA	NA	NA
round2	PROP1	PROP1-R99Q	PRD	31	reduced	no	no change	no	3.53822e-05
round3	VENTX	VENTX-R121Q	ANTP/NKL	31	reduced	yes	NA	NA	2.8538e-05
round3	HOXD13	HOXD13-T313A	ANTP/HOXL	38	no change	no	NA	NA	3.18492e-05
round3	HOXD13	HOXD13-T313R	ANTP/HOXL	38	reduced	no	NA	NA	NA
round3	SIX6	SIX6-T165A	SINE	38	no change	yes	no change	no	NA
round3	SIX6	SIX6-T165G	SINE	38	no change	yes	NA	NA	NA
round3	SIX6	SIX6-T165I	SINE	38	no change	no	NA	NA	NA
round3	SIX6	SIX6-T165P	SINE	38	reduced	yes	NA	NA	NA
round3	SIX6	SIX6-L167I	SINE	40	no change	yes	NA	NA	NA
round3	SIX6	SIX6-L167M	SINE	40	reduced	yes	NA	NA	NA
round3	SIX6	SIX6-L167V	SINE	40	no change	no	NA	NA	NA
round2	HOXD13	HOXD13-S316C	ANTP/HOXL	41	no change	no	no change	no	NA
round2	HESX1	HESX1-E149K	PRD	42	no change	no	no change	no	1.41841e-05
round3	HOXA2	HOXA2-R185K	ANTP/HOXL	43	no change	no	NA	NA	7.95305e-06
round3	HOXA2	HOXA2-R185T	ANTP/HOXL	43	no change	no	NA	NA	7.95305e-06
round3	NKX2-4	NKX2-4-T231S	ANTP/NKL	43	no change	no	NA	NA	NA
round3	VAX1	VAX1-T142I	ANTP/NKL	43	no change	no	NA	NA	1.20291e-05
round2	PROP1	PROP1-R112Q	PRD	44	no change	yes	no change	no	0.00025539
round2	NKX2-5	NKX2-5-K183E	ANTP/NKL	46	reduced	yes	reduced	no	NA
round2	PITX2	PITX2-R130W	PRD	46	reduced	no	reduced	no	NA
round2	HOXD13	HOXD13-I322L	ANTP/HOXL	47	no change	yes	reduced	yes	NA
round3	HOXA4	HOXA4-W262F	ANTP/HOXL	48	reduced	yes	NA	NA	NA
round3	HOXA4	HOXA4-W262R	ANTP/HOXL	48	reduced	no	NA	NA	7.07034e-06
round3	HOXA7	HOXA7-W177C	ANTP/HOXL	48	reduced	no	NA	NA	7.95355e-06
round3	PITX2	PITX2-W132L	PRD	48	reduced	no	NA	NA	NA
round2	HOXD13	HOXD13-Q325K	ANTP/HOXL	50	reduced	yes	reduced	yes	NA
round2	HOXD13	HOXD13-Q325R	ANTP/HOXL	50	no change	yes	no change	yes	NA
round3	ALX3	ALX3-N203Q	PRD	51	reduced	no	NA	NA	NA
round3	ALX3	ALX3-N203S	PRD	51	reduced	no	NA	NA	NA
round2	HESX1	HESX1-R160C	PRD	53	reduced	no	reduced	no	7.97092e-06
round2	NKX2-5	NKX2-5-R190C	ANTP/NKL	53	reduced	yes	reduced	no	NA
round3	HOXB6	HOXB6-K202E	ANTP/HOXL	57	reduced	no	NA	NA	3.97627e-06
round3	PITX2	PITX2-R141K	PRD	57	no change	no	NA	NA	NA
round3	SHOX	SHOX-R173C	PRD	57	reduced	no	NA	NA	NA
round3	HESX1	HESX1-R165K	PRD	58	no change	no	NA	NA	NA
round3	MSX2	MSX2-R199I	ANTP/NKL	58	reduced	yes	NA	NA	3.97665e-06
round3	NKX2-4	NKX2-4-R246Q	ANTP/NKL	58	increased	yes	NA	NA	4.24863e-06
round3	PAX4	PAX4-R227W	PRD	58	reduced	no	NA	NA	7.15774e-05
round3	VAX1	VAX1-K157R	ANTP/NKL	58	no change	no	NA	NA	2.36933e-05

## Sheet: effects.by.position
canonical HD position	number of variants tested	fraction affinity altered	fraction specificity altered
2	5	0.4	0.2
3	2	1	1
4	4	0.25	0.25
5	1	1	0
6	2	1	0.5
8	4	1	0.5
12	2	0.5	0.5
13	4	0.5	0
14	1	0	0
16	7	0.714286	0.142857
18	1	0	0
19	1	1	0
20	4	0.75	0
22	1	0	0
23	1	0	0
24	2	0.5	0.5
25	1	1	1
26	2	0.5	0.5
29	2	0	0
30	1	1	0
31	7	0.571429	0.285714
38	6	0.333333	0.5
40	3	0.333333	0.666667
41	1	0	0
42	1	0	0
43	4	0	0
44	1	0	1
46	2	1	0.5
47	1	0	1
48	4	1	0.25
50	2	0.5	1
51	2	1	0
53	2	1	0.5
57	3	0.666667	0
58	5	0.6	0.4
